# Supplementary material for: Genomic characterization of ST38 NDM-5-producing Escherichia coli isolates from an outbreak in the Czech Republic
Source: Antimicrob Agents Chemother. 2024 Apr 16;68(6):e00133-24. doi: 10.1128/aac.00133-24 (PMC11620504; doi:10.1128/aac.00133-24)
Supplement: Table S4 — Snippy analysis showing the SNPs detected in the genomes compared to the reference genome jch8249. Amino acid substitutions and their effects on the product are also shown. [file aac.00133-24-s0005.xlsx]

## Sheet: Sheet1
Table S4: Snippy analysis showing the SNPs detected in the genomes compared to the reference genome jch8249. Amino acid substitutions and their effects on the product are also shown.
Isolate ID	POS	TYPE	REF	ALT	FTYPE	STRAND	NT_POS	AA_POS	EFFECT	PRODUCT
56235	3935331	snp	G	A	CDS	-	97/768	33/255	stop_gained c.97C>T p.Gln33*	2,3-dehydroadipyl-CoA hydratase (EC 4.2.1.17)
	4425671	snp	T	G	CDS	-	3740/4461	1247/1486	missense_variant c.3740A>C p.Asn1247Thr	Chromosome partition protein MukB
57464	3935331	snp	G	A	CDS	-	97/768	33/255	stop_gained c.97C>T p.Gln33*	2,3-dehydroadipyl-CoA hydratase (EC 4.2.1.17)
	4425671	snp	T	G	CDS	-	3740/4461	1247/1486	missense_variant c.3740A>C p.Asn1247Thr	Chromosome partition protein MukB
moc683	1233013	snp	C	T	CDS	-	431/657	144/218	stop_gained c.431G>A p.Trp144*	Uncharacterized protein YidX
	1888595	snp	G	A
	3601616	snp	A	G	CDS	+	174/174	58/57	stop_lost&splice_region_variant c.174A>G p.Ter58Trpext*?	Putative anti-FlhC(2)FlhD(4) factor YdiV
	4425671	snp	T	G	CDS	-	3740/4461	1247/1486	missense_variant c.3740A>C p.Asn1247Thr	Chromosome partition protein MukB
55451	1233013	snp	C	T	CDS	-	431/657	144/218	stop_gained c.431G>A p.Trp144*	Uncharacterized protein YidX
	1888595	snp	G	A
	2444166	snp	G	A	CDS	+	460/924	154/307	missense_variant c.460G>A p.Glu154Lys	CRISPR-associated protein Cas1
	3601616	snp	A	G	CDS	+	174/174	58/57	stop_lost&splice_region_variant c.174A>G p.Ter58Trpext*?	Putative anti-FlhC(2)FlhD(4) factor YdiV
	4425671	snp	T	G	CDS	-	3740/4461	1247/1486	missense_variant c.3740A>C p.Asn1247Thr	Chromosome partition protein MukB
59401	691277	snp	C	T
	1034194	snp	C	T	CDS	-	475/483	159/160	missense_variant c.475G>A p.Ala159Thr	hypothetical protein
	2534920	snp	A	C	CDS	-	10/1401	4/466	missense_variant c.10T>G p.Ser4Ala	gamma-aminobutyrate (GABA) permease
	3935331	snp	G	A	CDS	-	97/768	33/255	stop_gained c.97C>T p.Gln33*	2,3-dehydroadipyl-CoA hydratase (EC 4.2.1.17)
	4425671	snp	T	G	CDS	-	3740/4461	1247/1486	missense_variant c.3740A>C p.Asn1247Thr	Chromosome partition protein MukB
55393	202430	snp	C	T	CDS	+	23/1251	8/416	missense_variant c.23C>T p.Ser8Phe	Fimbrial protein YadC
	1117350	snp	A	C	CDS	-	160/2547	54/848	missense_variant c.160T>G p.Tyr54Asp	Adenylate cyclase (EC 4.6.1.1)
	2444166	snp	G	A	CDS	+	460/924	154/307	missense_variant c.460G>A p.Glu154Lys	CRISPR-associated protein Cas1
	3601616	snp	A	G	CDS	+	174/174	58/57	stop_lost&splice_region_variant c.174A>G p.Ter58Trpext*?	Putative anti-FlhC(2)FlhD(4) factor YdiV
	4425671	snp	T	G	CDS	-	3740/4461	1247/1486	missense_variant c.3740A>C p.Asn1247Thr	Chromosome partition protein MukB
jch767	202430	snp	C	T	CDS	+	23/1251	8/416	missense_variant c.23C>T p.Ser8Phe	Fimbrial protein YadC
	1117350	snp	A	C	CDS	-	160/2547	54/848	missense_variant c.160T>G p.Tyr54Asp	Adenylate cyclase (EC 4.6.1.1)
	2444166	snp	G	A	CDS	+	460/924	154/307	missense_variant c.460G>A p.Glu154Lys	CRISPR-associated protein Cas1
	3601616	snp	A	G	CDS	+	174/174	58/57	stop_lost&splice_region_variant c.174A>G p.Ter58Trpext*?	Putative anti-FlhC(2)FlhD(4) factor YdiV
	4425671	snp	T	G	CDS	-	3740/4461	1247/1486	missense_variant c.3740A>C p.Asn1247Thr	Chromosome partition protein MukB
64796	88587	snp	T	C	CDS	-	789/2820	263/939	synonymous_variant c.789A>G p.Pro263Pro	Protein RhsD
	88608	snp	T	C	CDS	-	768/2820	256/939	synonymous_variant c.768A>G p.Gly256Gly	Protein RhsD
	788082	snp	A	C	CDS	+	251/435	84/144	missense_variant c.251A>C p.Glu84Ala	H repeat-associated protein, YhhI family
	788151	snp	T	C	CDS	+	320/435	107/144	missense_variant c.320T>C p.Val107Ala	H repeat-associated protein, YhhI family
	2187892	snp	A	C
	3246976	snp	C	T	CDS	-	855/906	285/301	synonymous_variant c.855G>A p.Leu285Leu	Transposase InsD for insertion element IS2
	4425671	snp	T	G	CDS	-	3740/4461	1247/1486	missense_variant c.3740A>C p.Asn1247Thr	Chromosome partition protein MukB
60272	413107	snp	G	A	CDS	+	60/957	20/318	synonymous_variant c.60G>A p.Leu20Leu	Metal-binding GTPase YjiA
	2444166	snp	G	A	CDS	+	460/924	154/307	missense_variant c.460G>A p.Glu154Lys	CRISPR-associated protein Cas1
	2886060	snp	A	G
	2903174	snp	A	C
	3601616	snp	A	G	CDS	+	174/174	58/57	stop_lost&splice_region_variant c.174A>G p.Ter58Trpext*?	Putative anti-FlhC(2)FlhD(4) factor YdiV
	4023246	snp	G	A	CDS	-	22/330	8/109	missense_variant c.22C>T p.Arg8Cys	Translation initiation factor SUI1-related protein
	4071654	snp	C	T	CDS	-	691/1029	231/342	missense_variant c.691G>A p.Ala231Thr	Phage head, major capsid protein E
	4425671	snp	T	G	CDS	-	3740/4461	1247/1486	missense_variant c.3740A>C p.Asn1247Thr	Chromosome partition protein MukB
	4472829	snp	C	T	CDS	+	537/966	179/321	synonymous_variant c.537C>T p.Asp179Asp	Thioredoxin reductase (EC 1.8.1.9)
60448	413107	snp	G	A	CDS	+	60/957	20/318	synonymous_variant c.60G>A p.Leu20Leu	Metal-binding GTPase YjiA
	2444166	snp	G	A	CDS	+	460/924	154/307	missense_variant c.460G>A p.Glu154Lys	CRISPR-associated protein Cas1
	2886060	snp	A	G
	2903174	snp	A	C
	3601616	snp	A	G	CDS	+	174/174	58/57	stop_lost&splice_region_variant c.174A>G p.Ter58Trpext*?	Putative anti-FlhC(2)FlhD(4) factor YdiV
	4023246	snp	G	A	CDS	-	22/330	8/109	missense_variant c.22C>T p.Arg8Cys	Translation initiation factor SUI1-related protein
	4071654	snp	C	T	CDS	-	691/1029	231/342	missense_variant c.691G>A p.Ala231Thr	Phage head, major capsid protein E
	4425671	snp	T	G	CDS	-	3740/4461	1247/1486	missense_variant c.3740A>C p.Asn1247Thr	Chromosome partition protein MukB
	4472829	snp	C	T	CDS	+	537/966	179/321	synonymous_variant c.537C>T p.Asp179Asp	Thioredoxin reductase (EC 1.8.1.9)
61464	788151	snp	T	C	CDS	+	320/435	107/144	missense_variant c.320T>C p.Val107Ala	H repeat-associated protein, YhhI family
	1414963	snp	T	A	CDS	+	963/1419	321/472	missense_variant c.963T>A p.Asp321Glu	Protein RhsB
	2116942	snp	T	C	CDS	+	830/1128	277/375	missense_variant c.830T>C p.Phe277Ser	putative membrane-anchored protein
	2444166	snp	G	A	CDS	+	460/924	154/307	missense_variant c.460G>A p.Glu154Lys	CRISPR-associated protein Cas1
	2550362	snp	A	G	CDS	+	3796/4575	1266/1524	missense_variant c.3796A>G p.Thr1266Ala	Uncharacterized outer membrane protein YpjA
	3061542	snp	C	T
	4425671	snp	T	G	CDS	-	3740/4461	1247/1486	missense_variant c.3740A>C p.Asn1247Thr	Chromosome partition protein MukB
	4778823	snp	G	A	CDS	-	228/1407	76/468	synonymous_variant c.228C>T p.Leu76Leu	Outer membrane porin for chitooligosaccharides ChiP
GON 1437	796971	snp	A	G	CDS	-	212/1590	71/529	missense_variant c.212T>C p.Val71Ala	Hypothetical protein YhiL
	952548	snp	C	T	CDS	+	2445/5466	815/1821	synonymous_variant c.2445C>T p.Asn815Asn	hypothetical protein
	952554	snp	T	C	CDS	+	2451/5466	817/1821	synonymous_variant c.2451T>C p.Thr817Thr	hypothetical protein
	2455990	snp	A	T	CDS	+	370/993	124/330	missense_variant c.370A>T p.Asn124Tyr	RNA polymerase sigma factor RpoS
	3549010	snp	G	A
	3611122	snp	C	T	CDS	-	946/1290	316/429	missense_variant c.946G>A p.Gly316Ser	Electron transfer flavoprotein-quinone oxidoreductase YdiS
	4425671	snp	T	G	CDS	-	3740/4461	1247/1486	missense_variant c.3740A>C p.Asn1247Thr	Chromosome partition protein MukB
	4592327	snp	C	T	CDS	+	430/1209	144/402	missense_variant c.430C>T p.His144Tyr	Inner membrane protein YbjJ
moc9136	686895	snp	A	C	CDS	-	110/1353	37/450	missense_variant c.110T>G p.Phe37Cys	Osmolarity sensory histidine kinase EnvZ
	1890284	snp	T	C	CDS	+	144/1461	48/486	synonymous_variant c.144T>C p.Ser48Ser	D-mannonate oxidoreductase (EC 1.1.1.57)
	1890383	snp	G	A	CDS	+	243/1461	81/486	synonymous_variant c.243G>A p.Val81Val	D-mannonate oxidoreductase (EC 1.1.1.57)
	1890560	snp	G	A	CDS	+	420/1461	140/486	synonymous_variant c.420G>A p.Gln140Gln	D-mannonate oxidoreductase (EC 1.1.1.57)
	1890645	snp	C	T	CDS	+	505/1461	169/486	synonymous_variant c.505C>T p.Leu169Leu	D-mannonate oxidoreductase (EC 1.1.1.57)
	1890698	snp	C	T	CDS	+	558/1461	186/486	synonymous_variant c.558C>T p.Asp186Asp	D-mannonate oxidoreductase (EC 1.1.1.57)
	4425671	snp	T	G	CDS	-	3740/4461	1247/1486	missense_variant c.3740A>C p.Asn1247Thr	Chromosome partition protein MukB
60449	413107	snp	G	A	CDS	+	60/957	20/318	synonymous_variant c.60G>A p.Leu20Leu	Metal-binding GTPase YjiA
	765594	snp	G	A	CDS	+	1763/2199	588/732	missense_variant c.1763G>A p.Arg588His	Lead, cadmium, zinc and mercury transporting ATPase (EC 3.6.3.3) (EC 3.6.3.5); Copper-translocating P-type ATPase (EC 3.6.3.4)
	2444166	snp	G	A	CDS	+	460/924	154/307	missense_variant c.460G>A p.Glu154Lys	CRISPR-associated protein Cas1
	2886060	snp	A	G
	2903174	snp	A	C
	3601616	snp	A	G	CDS	+	174/174	58/57	stop_lost&splice_region_variant c.174A>G p.Ter58Trpext*?	Putative anti-FlhC(2)FlhD(4) factor YdiV
	4023246	snp	G	A	CDS	-	22/330	8/109	missense_variant c.22C>T p.Arg8Cys	Translation initiation factor SUI1-related protein
	4071654	snp	C	T	CDS	-	691/1029	231/342	missense_variant c.691G>A p.Ala231Thr	Phage head, major capsid protein E
	4425671	snp	T	G	CDS	-	3740/4461	1247/1486	missense_variant c.3740A>C p.Asn1247Thr	Chromosome partition protein MukB
	4472829	snp	C	T	CDS	+	537/966	179/321	synonymous_variant c.537C>T p.Asp179Asp	Thioredoxin reductase (EC 1.8.1.9)
60730	413107	snp	G	A	CDS	+	60/957	20/318	synonymous_variant c.60G>A p.Leu20Leu	Metal-binding GTPase YjiA
	2444166	snp	G	A	CDS	+	460/924	154/307	missense_variant c.460G>A p.Glu154Lys	CRISPR-associated protein Cas1
	2886060	snp	A	G
	3601616	snp	A	G	CDS	+	174/174	58/57	stop_lost&splice_region_variant c.174A>G p.Ter58Trpext*?	Putative anti-FlhC(2)FlhD(4) factor YdiV
	4023246	snp	G	A	CDS	-	22/330	8/109	missense_variant c.22C>T p.Arg8Cys	Translation initiation factor SUI1-related protein
	4030242	snp	G	T
	4071654	snp	C	T	CDS	-	691/1029	231/342	missense_variant c.691G>A p.Ala231Thr	Phage head, major capsid protein E
	4425671	snp	T	G	CDS	-	3740/4461	1247/1486	missense_variant c.3740A>C p.Asn1247Thr	Chromosome partition protein MukB
	4461265	snp	C	T	CDS	-	2042/2445	681/814	missense_variant c.2042G>A p.Gly681Asp	Anaerobic dimethyl sulfoxide reductase chain A (EC 1.8.5.3), molybdopterin-binding domain
	4472829	snp	C	T	CDS	+	537/966	179/321	synonymous_variant c.537C>T p.Asp179Asp	Thioredoxin reductase (EC 1.8.1.9)
60731	413107	snp	G	A	CDS	+	60/957	20/318	synonymous_variant c.60G>A p.Leu20Leu	Metal-binding GTPase YjiA
	2444166	snp	G	A	CDS	+	460/924	154/307	missense_variant c.460G>A p.Glu154Lys	CRISPR-associated protein Cas1
	2886060	snp	A	G
	2903174	snp	A	C
	3183090	snp	C	A	CDS	+	750/1122	250/373	synonymous_variant c.750C>A p.Val250Val	GDP-mannose 4,6-dehydratase (EC 4.2.1.47)
	3601616	snp	A	G	CDS	+	174/174	58/57	stop_lost&splice_region_variant c.174A>G p.Ter58Trpext*?	Putative anti-FlhC(2)FlhD(4) factor YdiV
	4023246	snp	G	A	CDS	-	22/330	8/109	missense_variant c.22C>T p.Arg8Cys	Translation initiation factor SUI1-related protein
	4071654	snp	C	T	CDS	-	691/1029	231/342	missense_variant c.691G>A p.Ala231Thr	Phage head, major capsid protein E
	4425671	snp	T	G	CDS	-	3740/4461	1247/1486	missense_variant c.3740A>C p.Asn1247Thr	Chromosome partition protein MukB
	4472829	snp	C	T	CDS	+	537/966	179/321	synonymous_variant c.537C>T p.Asp179Asp	Thioredoxin reductase (EC 1.8.1.9)
61331	88587	snp	T	C	CDS	-	789/2820	263/939	synonymous_variant c.789A>G p.Pro263Pro	Protein RhsD
	88608	snp	T	C	CDS	-	768/2820	256/939	synonymous_variant c.768A>G p.Gly256Gly	Protein RhsD
	788082	snp	A	C	CDS	+	251/435	84/144	missense_variant c.251A>C p.Glu84Ala	H repeat-associated protein, YhhI family
	788151	snp	T	C	CDS	+	320/435	107/144	missense_variant c.320T>C p.Val107Ala	H repeat-associated protein, YhhI family
	952782	snp	T	C	CDS	+	2679/5466	893/1821	synonymous_variant c.2679T>C p.Asn893Asn	hypothetical protein
	952788	snp	C	T	CDS	+	2685/5466	895/1821	synonymous_variant c.2685C>T p.Thr895Thr	hypothetical protein
	2150837	snp	T	C
	2187892	snp	A	C
	3247953	snp	A	G	CDS	-	201/366	67/121	synonymous_variant c.201T>C p.Val67Val	Transposase InsC for insertion element IS2
	4425671	snp	T	G	CDS	-	3740/4461	1247/1486	missense_variant c.3740A>C p.Asn1247Thr	Chromosome partition protein MukB
59396	115015	snp	T	C	CDS	+	370/915	124/304	missense_variant c.370T>C p.Tyr124His	Putative inner membrane protein YafU
	516812	snp	C	T	CDS	-	517/783	173/260	missense_variant c.517G>A p.Val173Ile	Phospholipid ABC transporter permease protein MlaE
	2444166	snp	G	A	CDS	+	460/924	154/307	missense_variant c.460G>A p.Glu154Lys	CRISPR-associated protein Cas1
	2886060	snp	A	G
	3601616	snp	A	G	CDS	+	174/174	58/57	stop_lost&splice_region_variant c.174A>G p.Ter58Trpext*?	Putative anti-FlhC(2)FlhD(4) factor YdiV
	4009849	snp	G	A	CDS	-	2723/3108	908/1035	missense_variant c.2723C>T p.Ala908Val	RND efflux system, inner membrane transporter
	4023246	snp	G	A	CDS	-	22/330	8/109	missense_variant c.22C>T p.Arg8Cys	Translation initiation factor SUI1-related protein
	4425671	snp	T	G	CDS	-	3740/4461	1247/1486	missense_variant c.3740A>C p.Asn1247Thr	Chromosome partition protein MukB
	4472829	snp	C	T	CDS	+	537/966	179/321	synonymous_variant c.537C>T p.Asp179Asp	Thioredoxin reductase (EC 1.8.1.9)
	4801332	snp	C	T	CDS	+	669/726	223/241	synonymous_variant c.669C>T p.Phe223Phe	Glutamate/aspartate ABC transporter, ATP-binding protein GltL (TC 3.A.1.3.4)
59397	115015	snp	T	C	CDS	+	370/915	124/304	missense_variant c.370T>C p.Tyr124His	Putative inner membrane protein YafU
	516812	snp	C	T	CDS	-	517/783	173/260	missense_variant c.517G>A p.Val173Ile	Phospholipid ABC transporter permease protein MlaE
	2444166	snp	G	A	CDS	+	460/924	154/307	missense_variant c.460G>A p.Glu154Lys	CRISPR-associated protein Cas1
	2886060	snp	A	G
	3001453	snp	G	A	CDS	-	76/648	26/215	synonymous_variant c.76C>T p.Leu26Leu	Nitrate/nitrite response regulator protein NarP
	3601616	snp	A	G	CDS	+	174/174	58/57	stop_lost&splice_region_variant c.174A>G p.Ter58Trpext*?	Putative anti-FlhC(2)FlhD(4) factor YdiV
	4023246	snp	G	A	CDS	-	22/330	8/109	missense_variant c.22C>T p.Arg8Cys	Translation initiation factor SUI1-related protein
	4425671	snp	T	G	CDS	-	3740/4461	1247/1486	missense_variant c.3740A>C p.Asn1247Thr	Chromosome partition protein MukB
	4472829	snp	C	T	CDS	+	537/966	179/321	synonymous_variant c.537C>T p.Asp179Asp	Thioredoxin reductase (EC 1.8.1.9)
	4801332	snp	C	T	CDS	+	669/726	223/241	synonymous_variant c.669C>T p.Phe223Phe	Glutamate/aspartate ABC transporter, ATP-binding protein GltL (TC 3.A.1.3.4)
62757	88587	snp	T	C	CDS	-	789/2820	263/939	synonymous_variant c.789A>G p.Pro263Pro	Protein RhsD
	88608	snp	T	C	CDS	-	768/2820	256/939	synonymous_variant c.768A>G p.Gly256Gly	Protein RhsD
	788151	snp	T	C	CDS	+	320/435	107/144	missense_variant c.320T>C p.Val107Ala	H repeat-associated protein, YhhI family
	2187892	snp	A	C
	2444166	snp	G	A	CDS	+	460/924	154/307	missense_variant c.460G>A p.Glu154Lys	CRISPR-associated protein Cas1
	2550362	snp	A	G	CDS	+	3796/4575	1266/1524	missense_variant c.3796A>G p.Thr1266Ala	Uncharacterized outer membrane protein YpjA
	2979764	snp	G	T
	3165060	snp	G	A	CDS	+	1005/1122	335/373	synonymous_variant c.1005G>A p.Pro335Pro	GDP-mannose 4,6-dehydratase (EC 4.2.1.47)
	3601616	snp	A	G	CDS	+	174/174	58/57	stop_lost&splice_region_variant c.174A>G p.Ter58Trpext*?	Putative anti-FlhC(2)FlhD(4) factor YdiV
	3866377	snp	C	A
	4419774	snp	C	T	CDS	+	460/699	154/232	stop_gained c.460C>T p.Gln154*	Outer membrane porin OmpF
	4425671	snp	T	G	CDS	-	3740/4461	1247/1486	missense_variant c.3740A>C p.Asn1247Thr	Chromosome partition protein MukB
59609	952782	snp	T	C	CDS	+	2679/5466	893/1821	synonymous_variant c.2679T>C p.Asn893Asn	hypothetical protein
	952788	snp	C	T	CDS	+	2685/5466	895/1821	synonymous_variant c.2685C>T p.Thr895Thr	hypothetical protein
	1106965	snp	G	T	CDS	+	246/591	82/196	missense_variant c.246G>T p.Gln82His	UPF0386 protein YjhX
	2074419	snp	C	T	CDS	+	54/1080	18/359	synonymous_variant c.54C>T p.Ala18Ala	Permease, YjgP/YjgQ family
	2444166	snp	G	A	CDS	+	460/924	154/307	missense_variant c.460G>A p.Glu154Lys	CRISPR-associated protein Cas1
	2456585	snp	T	G	CDS	+	965/993	322/330	missense_variant c.965T>G p.Leu322Arg	RNA polymerase sigma factor RpoS
	3040729	snp	G	C	CDS	-	332/1050	111/349	missense_variant c.332C>G p.Thr111Arg	UPF0324 inner membrane protein YeiH
	3601616	snp	A	G	CDS	+	174/174	58/57	stop_lost&splice_region_variant c.174A>G p.Ter58Trpext*?	Putative anti-FlhC(2)FlhD(4) factor YdiV
	4023246	snp	G	A	CDS	-	22/330	8/109	missense_variant c.22C>T p.Arg8Cys	Translation initiation factor SUI1-related protein
	4425671	snp	T	G	CDS	-	3740/4461	1247/1486	missense_variant c.3740A>C p.Asn1247Thr	Chromosome partition protein MukB
jch7040	542923	snp	G	A	CDS	-	689/1491	230/496	missense_variant c.689C>T p.Thr230Ile	Sialic acid transporter (permease) NanT
	1034263	snp	T	G	CDS	-	406/483	136/160	missense_variant c.406A>C p.Ile136Leu	hypothetical protein
	2444166	snp	G	A	CDS	+	460/924	154/307	missense_variant c.460G>A p.Glu154Lys	CRISPR-associated protein Cas1
	2872376	snp	C	A	CDS	-	109/648	37/215	missense_variant c.109G>T p.Gly37Cys	Probable glutathione S-transferase (EC 2.5.1.18), YfcG homolog
	3601616	snp	A	G	CDS	+	174/174	58/57	stop_lost&splice_region_variant c.174A>G p.Ter58Trpext*?	Putative anti-FlhC(2)FlhD(4) factor YdiV
	3782839	snp	T	C	CDS	+	1935/5421	645/1806	synonymous_variant c.1935T>C p.Gly645Gly	Uncharacterized lipoprotein YdeK
	4023246	snp	G	A	CDS	-	22/330	8/109	missense_variant c.22C>T p.Arg8Cys	Translation initiation factor SUI1-related protein
	4059615	snp	C	T	CDS	-	2965/3480	989/1159	missense_variant c.2965G>A p.Asp989Asn	Phage tail tip, host specificity protein J
	4425671	snp	T	G	CDS	-	3740/4461	1247/1486	missense_variant c.3740A>C p.Asn1247Thr	Chromosome partition protein MukB
	4595575	snp	G	T
	4910398	snp	G	A	CDS	+	142/522	48/173	missense_variant c.142G>A p.Gly48Ser	Inner membrane protein YbcI
62774	427704	snp	G	C	CDS	+	204/804	68/267	synonymous_variant c.204G>C p.Val68Val	Aminoglycoside 3''-phosphotransferase (EC 2.7.1.87) => APH(3'')-I
	788082	snp	A	C	CDS	+	251/435	84/144	missense_variant c.251A>C p.Glu84Ala	H repeat-associated protein, YhhI family
	788151	snp	T	C	CDS	+	320/435	107/144	missense_variant c.320T>C p.Val107Ala	H repeat-associated protein, YhhI family
	1233013	snp	C	T	CDS	-	431/657	144/218	stop_gained c.431G>A p.Trp144*	Uncharacterized protein YidX
	2133548	snp	C	T	CDS	-	558/819	186/272	synonymous_variant c.558G>A p.Ala186Ala	UPF0380 proteins YafZ and homologs
	2187892	snp	A	C
	2444166	snp	G	A	CDS	+	460/924	154/307	missense_variant c.460G>A p.Glu154Lys	CRISPR-associated protein Cas1
	3125649	snp	A	G
	3165060	snp	G	A	CDS	+	1005/1122	335/373	synonymous_variant c.1005G>A p.Pro335Pro	GDP-mannose 4,6-dehydratase (EC 4.2.1.47)
	3176326	snp	C	A	CDS	+	60/1395	20/464	missense_variant c.60C>A p.Phe20Leu	Colanic acid biosynthesis protein WcaM
	3625546	snp	C	A	CDS	+	769/3057	257/1018	missense_variant c.769C>A p.Leu257Met	Uncharacterized protein YdiJ
	4425671	snp	T	G	CDS	-	3740/4461	1247/1486	missense_variant c.3740A>C p.Asn1247Thr	Chromosome partition protein MukB
59306	88587	snp	T	C	CDS	-	789/2820	263/939	synonymous_variant c.789A>G p.Pro263Pro	Protein RhsD
	88608	snp	T	C	CDS	-	768/2820	256/939	synonymous_variant c.768A>G p.Gly256Gly	Protein RhsD
	788082	snp	A	C	CDS	+	251/435	84/144	missense_variant c.251A>C p.Glu84Ala	H repeat-associated protein, YhhI family
	788151	snp	T	C	CDS	+	320/435	107/144	missense_variant c.320T>C p.Val107Ala	H repeat-associated protein, YhhI family
	1034263	snp	T	G	CDS	-	406/483	136/160	missense_variant c.406A>C p.Ile136Leu	hypothetical protein
	1279647	snp	C	T	CDS	+	6317/11130	2106/3709	missense_variant c.6317C>T p.Ala2106Val	adherence and invasion outermembrane protein (Inv,enhances Peyer's patches colonization)
	2150837	snp	T	C
	2187892	snp	A	C
	2444166	snp	G	A	CDS	+	460/924	154/307	missense_variant c.460G>A p.Glu154Lys	CRISPR-associated protein Cas1
	3165060	snp	G	A	CDS	+	1005/1122	335/373	synonymous_variant c.1005G>A p.Pro335Pro	GDP-mannose 4,6-dehydratase (EC 4.2.1.47)
	3246976	snp	C	T	CDS	-	855/906	285/301	synonymous_variant c.855G>A p.Leu285Leu	Transposase InsD for insertion element IS2
	3601616	snp	A	G	CDS	+	174/174	58/57	stop_lost&splice_region_variant c.174A>G p.Ter58Trpext*?	Putative anti-FlhC(2)FlhD(4) factor YdiV
	4023246	snp	G	A	CDS	-	22/330	8/109	missense_variant c.22C>T p.Arg8Cys	Translation initiation factor SUI1-related protein
	4425671	snp	T	G	CDS	-	3740/4461	1247/1486	missense_variant c.3740A>C p.Asn1247Thr	Chromosome partition protein MukB
	4595575	snp	G	T
	4910398	snp	G	A	CDS	+	142/522	48/173	missense_variant c.142G>A p.Gly48Ser	Inner membrane protein YbcI
moc8113	611028	snp	A	C	CDS	-	761/990	254/329	missense_variant c.761T>G p.Leu254Arg	DNA-directed RNA polymerase alpha subunit (EC 2.7.7.6)
	686298	snp	A	G	CDS	-	707/1353	236/450	missense_variant c.707T>C p.Leu236Pro	Osmolarity sensory histidine kinase EnvZ
	1034263	snp	T	G	CDS	-	406/483	136/160	missense_variant c.406A>C p.Ile136Leu	hypothetical protein
	1247743	snp	G	T	CDS	+	850/1323	284/440	missense_variant c.850G>T p.Ala284Ser	Maltose-6'-phosphate glucosidase (EC 3.2.1.122)
	1484070	snp	A	G	CDS	+	423/498	141/165	synonymous_variant c.423A>G p.Ala141Ala	LSU ribosomal protein L10p (P0)
	1632489	snp	C	T	CDS	-	370/1101	124/366	missense_variant c.370G>A p.Glu124Lys	Sensor protein BasS/PmrB (activates BasR/PmrA)
	1880260	snp	A	G
	2003709	snp	C	T	CDS	-	391/1797	131/598	missense_variant c.391G>A p.Val131Ile	Putative arylsulfate sulfotransferase (EC 2.8.2.22)
	2104020	snp	G	T	CDS	+	208/372	70/123	stop_gained c.208G>T p.Glu70*	General secretion pathway protein I
	2444166	snp	G	A	CDS	+	460/924	154/307	missense_variant c.460G>A p.Glu154Lys	CRISPR-associated protein Cas1
	2886697	snp	C	T	CDS	+	234/939	78/312	synonymous_variant c.234C>T p.Ala78Ala	LysR family transcriptional regulator LrhA
	3601616	snp	A	G	CDS	+	174/174	58/57	stop_lost&splice_region_variant c.174A>G p.Ter58Trpext*?	Putative anti-FlhC(2)FlhD(4) factor YdiV
	3939019	snp	G	T
	4023246	snp	G	A	CDS	-	22/330	8/109	missense_variant c.22C>T p.Arg8Cys	Translation initiation factor SUI1-related protein
	4030120	snp	C	A
	4067260	snp	C	T	CDS	-	683/2574	228/857	missense_variant c.683G>A p.Gly228Glu	Phage tail, tail length tape-measure protein H
	4425671	snp	T	G	CDS	-	3740/4461	1247/1486	missense_variant c.3740A>C p.Asn1247Thr	Chromosome partition protein MukB
	4595575	snp	G	T
	4910398	snp	G	A	CDS	+	142/522	48/173	missense_variant c.142G>A p.Gly48Ser	Inner membrane protein YbcI
